# Supplementary material for: Metabolic analysis of MYB30 that regulates iron deficiency stress in Arabidopsis
Source: Front Plant Sci. 2026 Feb 23;17:1756499. doi: 10.3389/fpls.2026.1756499 (PMC12967980; doi:10.3389/fpls.2026.1756499)
Supplement: Supplementary file 3 [file DataSheet3.xls]

## Sheet: TableS3
Table S2. The results summary of identified metabolites in WT vs myb30 lines under –Fe conditions.
																				F2	F2	F2	M2	M2	M2	QC	QC	QC	QC
varID	Compounds	Fold Change(FC)	log2(FC)	p(T test)	VIP	Algorithm	Score(Final)	Library Type	English Name	Molecular Formula	CAS No.	Adducts	HMDB ID	KEGG ID	METLIN ID	PubChem CID	id	mz	rt	F2-1	F2-2	F2-3	M2-1	M2-2	M2-3	QC1	QC2	QC3	QC4
V100	2,3-Dihydroxypyridine	0.43132	-1.2132	0.029731	1.45989	MS1+MS2	0.349581	Standards database	2,3-Dihydroxypyridine	C5H5NO2	16867-04-2	M+H					1508	112.04	78.6838	5.36659e+06	3.56411e+06	3.12908e+06	1.56156e+06	1.75915e+06	1.88087e+06	2.06314e+06	1.99663e+06	2.04689e+06	2.12963e+06
V132	L-Erythrulose	4.512	2.1738	0.043296	1.4072	MS1+MS2	0.370813	KEGG database	L-Erythrulose	C4H8O4	533-50-6	M+H	HMDB0006293	C02045		5460032|5134	2220	121.051	237.402	652224	568703	479910	1.20359e+06	3.34794e+06	3.12273e+06	2.42005e+06	1.09777e+06	2.37921e+06	2.02155e+06
V145	Nicotinic acid	2.4337	1.2832	0.0028878	1.65182	MS1+MS2	0.701978	Standards database	Nicotinic acid	C6H5NO2	59-67-6	M+H	HMDB0001488	C00253|D00049			2528	124.039	70.3372	3.46615e+07	2.36544e+07	1.92795e+07	5.63763e+07	6.77815e+07	6.46869e+07	5.2871e+07	5.11698e+07	5.37198e+07	5.20464e+07
V155	Succinate semialdehyde	1.5871	0.6664	0.0010074	1.68461	MS1+MS2	0.516472	KEGG database	Succinate semialdehyde	C4H6O3	692-29-5	M+Na	HMDB0001259	C00232	6114	1112|3531	2597	125.023	176.652	3.66999e+06	3.07475e+06	3.21485e+06	5.15794e+06	5.54409e+06	5.10489e+06	2.92329e+06	2.88405e+06	4.38888e+06	2.85849e+06
V163	1,5Z-Octadien-3-ol	0.6521	-0.61683	0.00080634	1.6787	MS1+MS2	0.578896	Integrated database	1,5Z-Octadien-3-ol	C8H14O		M+H				6430307	2807	127.112	349.961	1.09287e+06	1.15552e+06	1.21452e+06	730706	805786	721674	1.04771e+06	898301	1.02122e+06	1.00107e+06
V166	6-Octenal	1.9694	0.97777	0.0026218	1.64447	MS1+MS2	0.579312	Integrated database	6-Octenal	C8H14O	63196-64-5|63826-25-5	M+H	HMDB0039769			21158617	2814	127.112	366.823	460077	362041	335512	693932	749893	836026	718654	621163	703454	685696
V174	4-Oxoproline	1.9722	0.97978	0.012916	1.54977	MS1+MS2	0.307675	KEGG database	4-Oxoproline	C5H7NO3	4347-18-6	M+H		C01877		4991	2994	130.05	146.602	8.53597e+06	1.39865e+07	9.61168e+06	2.30722e+07	2.27268e+07	1.75749e+07	8.29479e+06	8.02883e+06	8.32121e+06	9.46597e+06
V238	4-Nitrophenol	0.38773	-1.3669	0.0033355	1.62052	MS1+MS2	0.475016	Standards database	4-Nitrophenol	C6H5NO3	100-02-7	M+H	HMDB0001232	C00870			3671	140.034	78.5045	1.7261e+07	1.58712e+07	1.38707e+07	7.3307e+06	7.17105e+06	3.72256e+06	8.38633e+06	8.09628e+06	9.47321e+06	8.45898e+06
V239	6-Hydroxynicotinic acid	0.48851	-1.0335	0.011204	1.55218	MS1+MS2	0.39139	Standards database	6-Hydroxynicotinic acid	C6H5NO3	5006-66-6	M+H	HMDB0002658	C01020			3672	140.034	63.5665	4.55383e+06	3.9932e+06	4.42902e+06	2.25135e+06	2.8431e+06	1.24452e+06	3.2587e+06	2.47462e+06	3.19938e+06	3.10401e+06
V240	4-nitrophenolate	0.57141	-0.80739	0.0076083	1.58735	MS1+MS2	0.574018	Integrated database	4-nitrophenolate	C6H5NO3		M+H	HMDB0062627			644235	3673	140.034	224.803	699930	578350	691359	302171	380257	443052	405891	392364	401943	409796
V241	N-Monomethyl-2-aminoethylphosphonate	0.54497	-0.87574	0.023939	1.48176	MS1+MS2	0.374953	KEGG database	N-Monomethyl-2-aminoethylphosphonate	C3H10NO3P		M+H		C05679		7986	3678	140.053	664.024	480458	334688	377240	172881	210862	266078	203060	202387	202711	230637
V243	Ethylmethylmaleimide	0.64361	-0.63574	0.019531	1.51285	MS1+MS2	0.483908	Integrated database	Ethylmethylmaleimide	C7H9NO2		M+H				29995	3686	140.071	134.951	1.09228e+06	1.15993e+06	878906	629455	613617	772148	1.04016e+06	1.00789e+06	1.02805e+06	1.05806e+06
V244	Methyl 1-methylpyrrole-2-carboxylate	2.176	1.1217	0.013514	1.53724	MS1+MS2	0.431617	Integrated database	Methyl 1-methylpyrrole-2-carboxylate	C7H9NO2		M+H				142178	3687	140.071	67.8724	631607	671259	725415	1.26447e+06	1.30549e+06	1.84364e+06	836515	745386	821000	791762
V261	4-Chloro-meta-phenylenediamine	3.8049	1.9279	0.022477	1.49028	MS1+MS2	0.724442	KEGG database	4-Chloro-meta-phenylenediamine	C6H7ClN2	5131-60-2	M+H		C19365		124490037	3824	143.034	97.0708	5.25039e+06	5.03266e+06	4.70908e+06	2.1916e+07	1.13395e+07	2.37884e+07	1.09559e+07	1.06207e+07	1.11169e+07	1.09973e+07
V276	6-Oxopiperidine-2-carboxylic acid	0.60029	-0.73626	0.030266	1.45569	MS1+MS2	0.413338	Integrated database	6-Oxopiperidine-2-carboxylic acid	C6H9NO3		M+H	HMDB0061705				3888	144.065	76.0434	3.52633e+07	3.25375e+07	3.12612e+07	2.07793e+07	2.59365e+07	1.27506e+07	1.40156e+07	1.1743e+07	1.33229e+07	1.38716e+07
V320	Guanine	3.4459	1.7849	0.0053449	1.63774	MS1+MS2	0.327708	Standards database	Guanine	C5H5N5O	73-40-5	M+H	HMDB0000132	C00242			4566	152.056	121.32	560611	366274	260560	1.57583e+06	1.44845e+06	1.06752e+06	1.14103e+06	1.10865e+06	1.17601e+06	1.14052e+06
V325	Symmetrel	0.48674	-1.0388	0.01727	1.51981	MS1+MS2	0.488024	Integrated database	Symmetrel			M+H					4593	152.143	585.383	1.64523e+07	1.88719e+07	1.19301e+07	8.22919e+06	7.04264e+06	7.72892e+06	6.72322e+06	6.52841e+06	6.95217e+06	6.78215e+06
V353	Dl-2-Aminooctanoic acid	1.6703	0.7401	0.033821	1.44124	MS1+MS2	0.64698	Standards database	Dl-2-Aminooctanoic acid	C8H17NO2	644-90-6	M+H	HMDB0000991				5089	160.133	303.687	1.01644e+06	840845	883360	1.47612e+06	1.23201e+06	1.86954e+06	1.38112e+06	1.34346e+06	1.4307e+06	1.37885e+06
V354	omega-Aminocaprylic acid	2.5713	1.3625	0.0055552	1.63491	MS1+MS2	0.53261	Integrated database	omega-Aminocaprylic acid	C8H17NO2	1002-57-9	M+H				66085	5091	160.133	81.7152	1.1185e+06	779490	823404	2.49709e+06	2.6399e+06	1.86044e+06	1.68067e+06	1.57893e+06	1.68418e+06	1.57532e+06
V356	2-Formyl-1-indanone	0.50732	-0.97903	0.012575	1.54339	MS1+MS2	0.350611	KEGG database	2-Formyl-1-indanone	C10H8O2	56794-24-2	M+H		C07719		9921	5106	161.06	258.686	2.11676e+07	1.59265e+07	1.49626e+07	8.27388e+06	8.39034e+06	9.74533e+06	1.10508e+07	1.15198e+07	1.10684e+07	1.19501e+07
V385	4-(4-Methylphenyl)-2-butanone	0.5341	-0.90482	0.020289	1.50111	MS1+MS2	0.41137	Integrated database	4-(4-Methylphenyl)-2-butanone	C11H14O	7774-79-0	M+H	HMDB0036183			5463908	5312	163.112	466.382	2.1051e+06	2.18428e+06	2.36262e+06	1.47749e+06	1.42261e+06	652720	1.75954e+06	1.71127e+06	1.80103e+06	1.74713e+06
V400	3-Hexylpyridine	0.086028	-3.539	0.0031811	1.62245	MS1+MS2	0.404475	Integrated database	3-Hexylpyridine	C11H17N	6311-92-8	M+H	HMDB0039804			22766	5412	164.143	156.865	5.53114e+06	4.0718e+06	3.41797e+06	306358	461630	352181	1.76395e+06	1.80713e+06	1.79618e+06	1.77626e+06
V401	2-Hydroxy cinnamic acid	1.8995	0.92566	0.00025774	1.59021	MS1+MS2	0.376815	Standards database	2-Hydroxy cinnamic acid	C9H8O3	614-60-8	M+H	HMDB0002641	C01772			5422	165.055	228.585	4.21456e+06	3.82232e+06	4.75962e+06	7.95582e+06	8.41717e+06	7.9346e+06	9.19098e+06	9.82703e+06	9.48551e+06	9.58629e+06
V404	cis-p-Coumarate	3.0021	1.586	0.022139	1.53057	MS1+MS2	0.509035	KEGG database	cis-p-Coumarate	C9H8O3	4501-31-9|495-79-4	M+H	HMDB0030677|HMDB0041592	C06738|C05838		1549106|5280841|8960|8131	5429	165.056	198.528	546957	432366	460531	1.61944e+06	1.77891e+06	924242	1.24775e+06	1.31668e+06	1.26308e+06	1.41811e+06
V419	Perillartine	0.55686	-0.84461	0.038332	1.42216	MS1+MS2	0.49833	Standards database	Perillartine	C10H15NO	30950-27-7	M+H	HMDB0035652				5543	166.123	492.217	1.13967e+06	1.32085e+06	1.14576e+06	818571	849226	340398	497358	482945	501081	492979
V457	Acetylagmatine	0.42954	-1.2191	0.046629	1.41124	MS1+MS2	0.302322	KEGG database	Acetylagmatine	C7H16N4O	3031-89-8	M+H		C02131		5210	5987	173.14	62.6682	1.47048e+07	2.28459e+07	2.29274e+07	1.00271e+07	1.30051e+07	2.94555e+06	1.19258e+07	7.78706e+06	1.0129e+07	1.06955e+07
V462	Acexamic acid (INN)	4.7593	2.2508	0.017431	1.51825	MS1+MS2	0.406489	Integrated database	Acexamic acid (INN)	C8H15NO3	1957-08-09	M+H				51091416	6041	174.112	299.874	707488	445046	1.12247e+07	2.25748e+07	1.98905e+07	1.64417e+07	3.93793e+06	5.12516e+06	2.12601e+06	2.68164e+06
V513	N-methyl-Gabapentin	1.564	0.64528	0.020114	1.5196	MS1+MS2	0.526354	Integrated database	N-methyl-Gabapentin	C10H19NO2	102937-74-6	M+H					7023	186.149	207.578	194228	200815	214937	372643	312378	269016	437309	346755	357213	388083
V518	1-(Malonylamino)cyclopropanecarboxylic acid	0.65004	-0.6214	0.008154	1.57435	MS1+MS2	0.496503	Integrated database	1-(Malonylamino)cyclopropanecarboxylic acid	C7H9NO5	80550-27-2	M+H	HMDB0031700			133503	7147	188.055	65.9013	7.44218e+06	6.97448e+06	6.1267e+06	4.18648e+06	5.05903e+06	4.10854e+06	4.03928e+06	3.64968e+06	4.11775e+06	3.99172e+06
V555	Damascenone	0.49621	-1.011	0.035145	1.43586	MS1+MS2	0.836206	Standards database	Damascenone	C13H18O	23696-85-7	M+H	HMDB0013804				7494	191.143	472.718	2.31097e+07	1.78898e+07	1.90601e+07	1.55044e+07	7.74233e+06	6.55567e+06	5.73122e+06	6.07894e+06	6.14989e+06	5.95911e+06
V565	N,N-Diethyl-m-toluamide	0.6203	-0.68897	0.0044574	1.61798	MS1+MS2	0.684935	KEGG database	N,N-Diethyl-m-toluamide	C12H17NO	134-62-3	M+H		C10935		13118|7849438|4284	7592	192.138	641.833	2.14078e+07	1.84725e+07	2.1281e+07	1.16343e+07	1.17864e+07	1.45175e+07	1.44006e+07	1.39604e+07	1.47622e+07	1.43086e+07
V579	βmipron (JP17/INN)	2.5814	1.3681	0.0066381	1.59798	MS1+MS2	0.494998	Integrated database	βmipron (JP17/INN)	C10H11NO3	3440-28-6	M+H	HMDB0034250			71651|7848394	7775	194.084	63.2782	2.02946e+06	1.16728e+06	1.39517e+06	3.33472e+06	3.84432e+06	4.67435e+06	4.28506e+06	4.01951e+06	3.45495e+06	4.09247e+06
V603	(3S,4R)-3,4-Dihydroxycyclohexa-1,5-diene-1,4-dicarboxylate	35.796	5.1617	0.041724	1.44101	MS1+MS2	0.612906	KEGG database	(3S,4R)-3,4-Dihydroxycyclohexa-1,5-diene-1,4-dicarboxylate	C8H8O6	161578-47-8	M+H		C06318		8554	8220	201.048	537.292	132663	260707	245463	7.21202e+06	1.21545e+07	3.50125e+06	2.49888e+06	2.59393e+06	2.60973e+06	2.53078e+06
V617	N2-Acetyl-L-aminoadipate	0.61329	-0.70537	0.034079	1.44181	MS1+MS2	0.403307	KEGG database	N2-Acetyl-L-aminoadipate	C8H13NO5		M+H		C12986		583375	8530	204.087	75.106	3.99596e+07	3.67215e+07	3.3585e+07	2.38329e+07	2.89076e+07	1.48841e+07	1.65447e+07	1.43494e+07	1.58329e+07	1.576e+07
V660	5-(3',4'-Dihydroxyphenyl)-γ-valerolactone	26.364	4.7205	0.00010416	1.69772	MS1+MS2	0.437558	Integrated database	5-(3',4'-Dihydroxyphenyl)-γ-valerolactone	C11H12O4		M+H	HMDB0029185			152432	9036	209.081	67.0811	233440	248513	225537	5.60459e+06	6.93818e+06	6.10921e+06	8.46109e+06	7.81603e+06	7.56348e+06	7.92058e+06
V682	Dihydro-3-(2-octenyl)-2,5-furandione	2.6225	1.391	0.01451	1.53351	MS1+MS2	0.459678	Integrated database	Dihydro-3-(2-octenyl)-2,5-furandione	C12H18O3	42482-06-4	M+H	HMDB0033102			5362689	9219	211.133	637.646	258847	545803	532919	1.03723e+06	1.00559e+06	1.46498e+06	1.05373e+06	1.02376e+06	1.08743e+06	1.0726e+06
V693	Metaproterenol	0.18327	-2.4479	0.00019487	1.68453	MS1+MS2	0.304249	KEGG database	Metaproterenol	C11H17NO3	586-06-1	M+H	HMDB0014954	C07144		9353|96024987|4086	9283	212.128	260.759	1.15487e+06	996968	1.06066e+06	236221	252563	99976	504518	547296	549816	533488
V717	Bergapten	5.5166	2.4638	0.0427	1.40616	MS1+MS2	0.57269	Standards database	Bergapten	C12H8O4	484-20-8	M+H	HMDB0030637	C01557			9541	217.043	437.065	65936.5	613578	542036	3.19664e+06	1.12785e+06	2.41427e+06	938907	962589	1.02954e+06	997906
V752	Nootkatol	0.61759	-0.69527	0.025014	1.47777	MS1+MS2	0.350385	KEGG database	Nootkatol	C15H24O	50763-67-2|53643-07-5	M+H	HMDB0013688	C17915		182645|96024138	9961	221.19	512.908	558733	514907	631998	373983	427563	251846	380501	369666	390400	379046
V807	Asn Val	1.8415	0.88085	0.015426	1.52618	MS1+MS2	0.586648	Integrated database	Asn Val	C9H17N3O4		M+H					10887	232.129	67.2665	2.93399e+06	4.54332e+06	5.67146e+06	8.68536e+06	8.31811e+06	7.20954e+06	9.15842e+06	8.10294e+06	8.98737e+06	8.71845e+06
V808	Fenfluramine	3.4936	1.8047	0.021285	1.53211	MS1+MS2	0.372006	KEGG database	Fenfluramine	C12H16F3N	458-24-2|3239-44-9	M+H	HMDB0015322	C06996|D07945		9209|96024640|3337|66265|96024502	10889	232.136	285.687	195629	185156	148524	740792	729612	378807	389673	377938	613649	373402
V811	6-(hex-5-yn-1-yl)-9-methyl-1,3,4,6,9,9a-hexahydro-2H-quinolizine	3.8616	1.9492	0.03427	1.48407	MS1+MS2	0.721396	Integrated database	6-(hex-5-yn-1-yl)-9-methyl-1,3,4,6,9,9a-hexahydro-2H-quinolizine	C16H25N		M+H					10908	232.206	647.974	261608	115734	200004	776781	1.018e+06	434706	264090	256144	271978	281707
V833	Thioacetazone (INN)	1.6497	0.72221	0.025884	1.53843	MS1+MS2	0.533136	Integrated database	Thioacetazone (INN)	C10H12N4OS	104-06-3	M+H				96025268	11241	237.089	68.015	1.28576e+06	980971	827020	1.93791e+06	1.71008e+06	1.45578e+06	1.53828e+06	1.53925e+06	1.51194e+06	1.87386e+06
V852	MLS002207275-01!	0.39331	-1.3463	0.014057	1.53964	MS1+MS2	0.647815	Integrated database	MLS002207275-01!			M+H					11402	239.091	482.095	862732	849550	636701	133591	386488	403804	528978	530348	444777	523282
V854	1-(3-ethyl-2,4-dihydroxy-6-methoxyphenyl)butan-1-one	0.41462	-1.2701	0.0069712	1.58783	MS1+MS2	0.425279	Integrated database	1-(3-ethyl-2,4-dihydroxy-6-methoxyphenyl)butan-1-one	C13H18O4		M+H					11422	239.128	436.347	3.48674e+06	3.44007e+06	4.02699e+06	1.71873e+06	2.03479e+06	788117	2.16164e+06	2.26641e+06	2.27154e+06	2.20205e+06
V870	6-Hydroxyflavanone	0.28924	-1.7897	0.0071948	1.58242	MS1+MS2	0.437503	KEGG database	6-Hydroxyflavanone	C15H12O3	4250-77-5	M+H		C14221		7847031	11534	241.086	258.608	833062	517578	631117	206628	195275	171298	353227	322081	340075	355900
V880	Sapropterin (INN)	4.5253	2.178	0.021263	1.49663	MS1+MS2	0.408523	KEGG database	Sapropterin (INN)	C9H15N5O3	62989-33-7|17528-72-2	M+H	HMDB0059658|HMDB0000787|HMDB0000027	C00272	5098|5753	44257|96025190|1125|9816201|3570	11624	242.13	631.823	33859.6	50209.2	63126.1	131757	284824	249518	337616	355201	371106	359484
V917	Milnacipran	0.63406	-0.6573	0.009771	1.57379	MS1+MS2	0.793845	Integrated database	Milnacipran			M+H					11939	247.184	455.571	3.07441e+07	2.8676e+07	2.75873e+07	1.50775e+07	1.78246e+07	2.22661e+07	1.83877e+07	1.82095e+07	1.94859e+07	1.76074e+07
V925	Prenyl caffeate	0.53249	-0.90918	0.048356	1.38818	MS1+MS2	0.426455	KEGG database	Prenyl caffeate	C14H16O4	118971-61-2	M+H	HMDB0041140	C10487		5281790|12670	12079	249.115	359.832	1.56774e+06	1.1876e+06	919302	702105	498325	756269	743759	721708	740182	763412
V945	Trolox	0.55941	-0.83802	0.0065604	1.596	MS1+MS2	0.612484	Integrated database	Trolox	C14H18O4	53188-07-1	M+H					12248	251.131	378.111	1.07732e+06	874063	1.12701e+06	578088	502783	641209	569343	665765	666964	646423
V976	Pranoprofen (JP17/INN)	2.9043	1.5382	0.0062404	1.59335	MS1+MS2	0.414983	Integrated database	Pranoprofen (JP17/INN)	C15H13NO3	52549-17-4	M+H	HMDB0041996			4888|7848641	12577	256.1	80.7167	202671	169075	164779	439317	473907	645008	812061	563841	669516	647205
V980	Fumigaclavine B	0.036973	-4.7574	0.0035908	1.61746	MS1+MS2	0.459342	KEGG database	Fumigaclavine B	C16H20N2O	6879-93-2	M+H	HMDB0030201	C20437		12309937|163312174	12651	257.161	125.021	2.09055e+06	1.53426e+06	1.22305e+06	53888.5	78196.4	47154.8	673774	694962	673639	704459
V989	Fluenetil	1.8485	0.88632	0.020999	1.49712	MS1+MS2	0.509729	KEGG database	Fluenetil	C16H15FO2	4301-50-2	M+H		C19031		124489703	12781	259.123	537.355	294856	313402	245186	417823	526648	633083	646104	560323	628671	609246
V1015	Mycosporine	1.8817	0.91204	0.022062	1.5196	MS1+MS2	0.536552	KEGG database	Mycosporine	C11H19NO6	59719-29-8	M+H		C10607		12790	12973	262.128	118.121	306221	253157	280610	462418	659185	459008	274822	272752	298350	262040
V1052	N(α)-Benzyloxycarbonyl-L-leucine	2.832	1.5018	2.5273e-05	1.7057	MS1+MS2	0.348398	KEGG database	N(α)-Benzyloxycarbonyl-L-leucine	C14H19NO4	2018-66-8	M+H		C04335		6986	13274	266.142	335.635	472633	439700	386725	1.17631e+06	1.23906e+06	1.2635e+06	946272	936701	952879	965439
V1058	3-Phenylpropyl cinnamate	0.65945	-0.60066	0.029501	1.45926	MS1+MS2	0.407817	Integrated database	3-Phenylpropyl cinnamate	C18H18O2	122-68-9	M+H	HMDB0036387			5320530	13345	267.135	605.49	819738	714303	734899	601085	363169	532010	596769	631700	655876	635751
V1067	Deoxyguanosine	1.7533	0.81005	0.016301	1.52526	MS1+MS2	0.365397	KEGG database	Deoxyguanosine	C10H13N5O4	961-07-9	M+H	HMDB0000085	C00330	3395	3624|187790	13410	268.104	62.6682	8.30772e+07	1.25125e+08	1.38559e+08	1.86668e+08	1.90627e+08	2.30674e+08	2.46063e+08	2.17597e+08	2.33898e+08	2.34646e+08
V1081	Daimuron	7.348	2.8773	0.0022181	1.64679	MS1+MS2	0.46807	KEGG database	Daimuron	C17H20N2O	42609-52-9	M+H		C18427		124489101	13541	269.174	823.204	91567.4	89685	62417	471124	724962	594392	658567	606094	626662	641537
V1087	Doxylamine succinate	0.15731	-2.6684	0.00038193	1.68971	MS1+MS2	0.569904	KEGG database	Doxylamine succinate	C17H22N2O. C4H6O4	562-10-7	M+H		C19414		124490086|7849386	13662	271.176	241.735	765788	968524	833793	123370	185612	94994.3	408966	396310	417944	423447
V1099	Cymathere lactone	2.081	1.0573	0.017114	1.5174	MS1+MS2	0.666705	Integrated database	Cymathere lactone	C18H26O3		M+H-H2O					13788	273.185	713.52	193802	427143	305771	540601	679458	708437	711158	580219	649045	691347
V1103	Hexadecasphinganine	0.62865	-0.66967	0.01097	1.55714	MS1+MS2	0.372652	KEGG database	Hexadecasphinganine	C16H35NO2		M+H		C13915		854159	13862	274.274	786.619	998655	1.10898e+06	858267	600072	695395	569051	1.00326e+06	972708	1.05584e+06	958412
V1168	GUANOSINE	0.66113	-0.597	0.00092127	1.6604	MS1+MS2	0.428684	Integrated database	GUANOSINE	C10H13N5O5		M+H					14537	284.097	259.176	1.58436e+06	1.45034e+06	1.39735e+06	952945	990424	986787	1.02091e+06	1.04664e+06	1.06485e+06	1.03425e+06
V1169	Guanosine	1.8935	0.92103	0.034472	1.43918	MS1+MS2	0.687024	Standards database	Guanosine	C10H13N5O5	118-00-3	M+H	HMDB0000133	C00387			14541	284.099	62.6682	3.17653e+06	3.64088e+06	4.87202e+06	5.84454e+06	7.08126e+06	9.20776e+06	8.06066e+06	7.29096e+06	7.63775e+06	7.75091e+06
V1185	Volkenin	2.2278	1.1557	0.042173	1.4078	MS1+MS2	0.396624	KEGG database	Volkenin	C12H17NO7	66575-40-4	M+H		C08344		10541	14802	288.107	124.351	3.07091e+06	3.31311e+06	2.74319e+06	5.96315e+06	5.12467e+06	9.24619e+06	5.22447e+06	5.08e+06	5.35901e+06	5.19691e+06
V1218	(9Z,11E,13E,15Z)-4-Oxo-9,11,13,15-octadecatetraenoic acid	1.513	0.59745	0.0025836	1.63031	MS1+MS2	0.437805	Integrated database	(9Z,11E,13E,15Z)-4-Oxo-9,11,13,15-octadecatetraenoic acid	C18H26O3	17699-21-7	M+H	HMDB0031098				15112	291.195	793.696	494146	630868	622137	869095	886583	887839	654368	638399	712154	691128
V1238	Triadimefon	0.16786	-2.5747	0.0028521	1.62664	MS1+MS2	0.424813	KEGG database	Triadimefon	C14H16ClN3O2	43121-43-3	M+H		C11156		13338	15313	294.1	224.48	1.7724e+08	1.29139e+08	1.18836e+08	2.50157e+07	2.59839e+07	2.03765e+07	7.33025e+07	7.60161e+07	7.71708e+07	7.51743e+07
V1241	N-(1-Deoxy-1-fructosyl)leucine	0.6282	-0.67069	0.0060603	1.63312	MS1+MS2	0.54469	Integrated database	N-(1-Deoxy-1-fructosyl)leucine	C12H23NO7	34393-18-5	M+H	HMDB0037840				15332	294.154	422.697	845601	1.0516e+06	1.04618e+06	637113	597618	614316	627135	707173	666255	689050
V1274	13,14-dihydro-15-keto-tetranor PGE2	9.3232	3.2208	0.0039543	1.625	MS1+MS2	0.405683	Integrated database	13,14-dihydro-15-keto-tetranor PGE2	C16H26O5	20675-85-8	M+H					15658	299.185	513.075	52338.5	27227.5	30066.8	249028	422522	350578	252569	228693	259877	230674
V1287	Mianserin hydrochloride	0.19809	-2.3358	0.015303	1.52904	MS1+MS2	0.499647	Integrated database	Mianserin hydrochloride	C18H21ClN2		M+H					15763	301.139	116.075	3.18661e+06	1.88338e+06	1.79039e+06	458352	488912	411729	965483	1.03048e+06	1.04106e+06	1.00991e+06
V1289	Azapropazone13539-59-8	2.8096	1.4904	0.025539	1.48119	MS1+MS2	0.690929	Integrated database	Azapropazone13539-59-8			M+H					15772	301.164	409.772	41136.5	175171	172968	298386	330239	465076	323187	361026	339915	361988
V1290	17R,18S-Epoxy-5Z,8Z,11Z,14Z-icosatetraenoic acid	1.5894	0.66847	0.046796	1.39411	MS1+MS2	0.739743	KEGG database	17R,18S-Epoxy-5Z,8Z,11Z,14Z-icosatetraenoic acid	C20H30O3	131339-23-6	M+H-H2O	HMDB0010212	C13843		16061089|854088|5282277	15790	301.216	833.303	1.6934e+06	1.36727e+06	1.38721e+06	1.98566e+06	2.15823e+06	2.9255e+06	2.63247e+06	2.71205e+06	2.62645e+06	2.74015e+06
V1323	Convicine	2.6608	1.4119	0.0077216	1.61538	MS1+MS2	0.491417	KEGG database	Convicine	C10H15N3O8	19286-37-4	M+H		C08430		10625	16135	306.1	73.6296	1.28889e+07	1.03953e+07	9.12965e+06	3.14682e+07	3.28767e+07	2.19026e+07	2.1375e+07	2.07272e+07	2.14753e+07	2.0841e+07
V1324	methyl 4,5,6-trihydroxy-3-(3-methoxy-3-oxoprop-1-en-2-yl)oxycyclohexene-1-carboxylate	2.3868	1.2551	0.036047	1.43043	MS1+MS2	0.438234	Integrated database	methyl 4,5,6-trihydroxy-3-(3-methoxy-3-oxoprop-1-en-2-yl)oxycyclohexene-1-carboxylate	C12H16O8		M+NH4					16141	306.118	90.6776	9.5014e+06	9.80572e+06	7.8512e+06	1.83614e+07	1.6903e+07	2.95582e+07	2.01643e+07	2.0975e+07	1.86581e+07	1.9709e+07
V1334	Di-n-pentyl phthalate	3.3875	1.7602	0.039284	1.42082	MS1+MS2	0.339027	KEGG database	Di-n-pentyl phthalate	C18H26O4	131-18-0	M+H		C14300		17395300	16264	307.19	733.94	1.33475e+06	4.20791e+06	2.96074e+06	5.95277e+06	9.68479e+06	1.31679e+07	7.0041e+06	6.80439e+06	6.96616e+06	7.07519e+06
V1335	Capsiate	1.7445	0.80278	0.0050451	1.60553	MS1+MS2	0.319278	KEGG database	Capsiate	C18H26O4	205687-01-0	M+H	HMDB0034780	C20203		9839519|163311946	16266	307.19	709.004	288267	378609	377837	675276	591574	555614	639751	856635	635979	668908
V1338	[8]-Paradol	1.8402	0.87989	0.048822	1.38625	MS1+MS2	0.446329	Integrated database	[8]-Paradol	C19H30O3	27113-23-1	M+H	HMDB0040640			213821	16280	307.226	724.645	416191	390307	539089	736101	664964	1.07512e+06	810118	795582	809601	818757
V1339	5-Androstenetriol	0.60097	-0.73464	0.0055991	1.63231	MS1+MS2	0.435586	Integrated database	5-Androstenetriol	C19H30O3	4150-30-5	M+H	HMDB0000550		5534	9818021	16282	307.226	822.538	724262	757252	808003	424841	392972	558111	462517	453001	494940	479909
V1355	WARFARIN81-81-2	1.9727	0.98014	0.023863	1.54207	MS1+MS2	0.476923	Integrated database	WARFARIN81-81-2			M+H					16409	309.108	124.526	532850	282147	233813	734951	650737	683250	443223	506892	584628	477440
V1358	5-O-Methylembelin	2.3803	1.2512	0.032779	1.45171	MS1+MS2	0.557621	KEGG database	5-O-Methylembelin	C18H28O4	56005-10-8	M+H	HMDB0040867	C10373		171489|12559	16449	309.206	636.904	415070	1.07317e+06	1.03504e+06	1.78589e+06	1.63859e+06	2.58175e+06	1.79929e+06	1.96366e+06	1.89979e+06	1.90285e+06
V1359	3β-Chloro-5-androsten-17β-ol	2.3104	1.2081	0.049009	1.39219	MS1+MS2	0.424755	KEGG database	3β-Chloro-5-androsten-17β-ol	C19H29ClO		M+H		C15396		17396393	16452	309.206	857.279	226993	436476	418201	710601	647350	1.14114e+06	666836	717378	684187	696028
V1363	3-Methyl-5-pentyl-2-furannonanoic acid	3.2644	1.7068	0.016686	1.52266	MS1+MS2	0.676474	Integrated database	3-Methyl-5-pentyl-2-furannonanoic acid	C19H32O3	57818-39-0	M+H	HMDB0031091			3085134	16465	309.242	1075.19	77852.1	216090	429537	869116	890005	602616	852276	842531	873653	847637
V1376	2(R)-HPOT	2.1086	1.0763	0.02561	1.48201	MS1+MS2	0.618995	KEGG database	2(R)-HPOT	C18H30O4		M+H		C16341		47205649	16624	311.221	696.163	1.20404e+06	3.35026e+06	3.86852e+06	5.83023e+06	5.322e+06	6.60809e+06	6.01112e+06	5.89538e+06	6.00104e+06	6.19601e+06
V1378	p-Glucosyloxymandelonitrile	0.067817	-3.8822	0.0049738	1.60256	MS1+MS2	0.332287	KEGG database	p-Glucosyloxymandelonitrile	C14H17NO7	22660-95-3	M+H		C08330		10528	16651	312.111	357.643	7.43701e+06	4.94748e+06	4.42399e+06	424659	462814	252426	2.28733e+06	2.27057e+06	2.41137e+06	2.33857e+06
V1383	Biperiden	2.1532	1.1065	0.021258	1.49984	MS1+MS2	0.350513	KEGG database	Biperiden	C21H29NO	514-65-8	M+H	HMDB0014948	C07941		10143|7847844|2381	16704	312.225	696.171	211393	619606	743884	1.07744e+06	1.11663e+06	1.19703e+06	1.10664e+06	1.12271e+06	1.13983e+06	1.13551e+06
V1386	Tyrosyl-Methionine	1.5505	0.6327	0.00059258	1.57924	MS1+MS2	0.408221	Integrated database	Tyrosyl-Methionine	C14H20N2O4S		M+H	HMDB0029111				16736	313.121	141.338	591410	560964	651236	891088	954535	950811	587782	582196	603498	597008
V1398	all-trans-4-Oxoretinoic acid	24.374	4.6073	0.0093276	1.5661	MS1+MS2	0.420926	KEGG database	all-trans-4-Oxoretinoic acid	C20H26O3	38030-57-8	M+H	HMDB0006285	C16678		6437063|51091001	16890	315.191	470.742	12191.2	15661.4	3641.68	218376	190406	358856	170367	165911	181494	179401
V1411	Benzaldehyde, 6-[(3E,5E,7S)-5,7-dimethyl-2-oxo-3,5-nonadien-1-yl]-2,4-dihydroxy-3-methyl-	1.7335	0.79368	0.034452	1.45975	MS1+MS2	0.424364	Integrated database	Benzaldehyde, 6-[(3E,5E,7S)-5,7-dimethyl-2-oxo-3,5-nonadien-1-yl]-2,4-dihydroxy-3-methyl-	C19H24O4		M+H					17019	317.17	225.01	611850	467666	319083	798473	695471	930516	627017	612269	668045	648654
V1437	3-p-Coumaroyl-1,5-quinolactone	0.54706	-0.87022	0.047495	1.39687	MS1+MS2	0.403749	Integrated database	3-p-Coumaroyl-1,5-quinolactone	C16H16O7		M+H	HMDB0029292				17285	321.097	142.261	1.07977e+06	745284	955479	659569	572647	288912	519424	503329	604260	498600
V1440	Mycophenolic acid (USAN/INN)	0.56045	-0.83534	0.008407	1.57314	MS1+MS2	0.308285	KEGG database	Mycophenolic acid (USAN/INN)	C17H20O6	24280-93-1|483-60-3	M+H	HMDB0015159	C20380|D05096		446541|47206821|4272|163312118	17303	321.128	121.612	844327	626274	711303	433068	417904	371876	456227	586221	593651	575987
V1445	Famciclovir (JAN/USAN/INN)	1.6255	0.70085	0.012452	1.54571	MS1+MS2	0.474772	Integrated database	Famciclovir (JAN/USAN/INN)	C14H19N5O4	104227-87-4	M+H	HMDB0014570	C06993		3324|7847383	17394	322.149	217.804	1.92683e+06	2.00133e+06	1.66458e+06	2.68485e+06	2.89018e+06	3.51576e+06	2.46494e+06	2.41151e+06	2.60481e+06	2.53988e+06
V1448	N-((R)-Pantothenoyl)-L-cysteine	11.405	3.5116	0.0020008	1.65262	MS1+MS2	0.573371	KEGG database	N-((R)-Pantothenoyl)-L-cysteine	C12H22N2O6S		M+H	HMDB0006834	C04079		440217|6773	17470	323.123	348.657	493281	384317	482652	4.3133e+06	6.46178e+06	4.7386e+06	4.70637e+06	1.09086e+06	4.31941e+06	4.18912e+06
V1470	Quinidine hydrochloride monohydrate6151-40-2	1.724	0.7858	0.048084	1.47287	MS1+MS2	0.520918	Integrated database	Quinidine hydrochloride monohydrate6151-40-2			M+H					17659	325.201	704.711	510041	265278	249085	635306	577199	553613	703063	544568	697889	637082
V1496	(±)13-HDoHE	1.9349	0.95223	0.025587	1.47415	MS1+MS2	0.74936	Integrated database	(±)13-HDoHE	C22H32O3	90780-53-3	M+H-H2O					17829	327.232	937.614	207078	380273	235577	429047	579551	583651	687978	596696	614987	788415
V1514	9S,10S,11R-trihydroxy-12Z,15Z-octadecadienoic acid	4.2705	2.0944	0.01177	1.55011	MS1+MS2	0.613689	Integrated database	9S,10S,11R-trihydroxy-12Z,15Z-octadecadienoic acid	C18H32O5		M+H					17959	329.232	695.405	34230	286552	286487	768555	712224	1.11256e+06	797192	844007	801971	931025
V1515	2,3-Dinor-8-iso prostaglandin F1α	2.9405	1.5561	0.01687	1.51843	MS1+MS2	0.312252	KEGG database	2,3-Dinor-8-iso prostaglandin F1α	C18H32O5		M+H		C14795		17395793|9548882	17960	329.232	755.409	16760.8	239213	196720	500233	402225	428682	313888	324607	334632	324196
V1538	Gibberellin A12	2.1103	1.0774	0.04502	1.40317	MS1+MS2	0.960173	KEGG database	Gibberellin A12	C20H28O4	1164-45-0	M+H		C11857		14019|443450	18214	333.203	798.654	465619	700272	729962	1.24105e+06	991682	1.76805e+06	1.35527e+06	1.34292e+06	1.35211e+06	1.31705e+06
V1546	Primidolol	6.1866	2.6291	0.00018409	1.6988	MS1+MS2	0.655541	KEGG database	Primidolol	C17H23N3O4	67227-55-8	M+H		C11774		13938|7849448	18276	334.186	81.5068	2.92465e+06	2.31166e+06	2.00001e+06	1.42935e+07	1.66972e+07	1.37772e+07	7.04911e+06	6.83546e+06	7.2087e+06	6.9927e+06
V1562	Berberine	2.0959	1.0675	0.031726	1.48033	MS1+MS2	0.846125	KEGG database	Berberine	C20H18NO4	2086-83-1	M+H	HMDB0003409	C00757	3471	4019|2353	18445	336.128	217.246	574790	698616	472735	1.30116e+06	1.49333e+06	865179	850231	978533	1.01564e+06	983959
V1563	Berberine chloride633-65-8	6.234	2.6401	0.018572	1.52616	MS1+MS2	0.40341	Integrated database	Berberine chloride633-65-8			M+H					18447	336.128	247.64	45318.8	245081	160895	978605	1.25691e+06	577839	513092	497940	581913	494450
V1577	Erucamide	0.4608	-1.1178	0.039726	1.4193	MS1+MS2	0.619318	Integrated database	Erucamide	C22H43NO		M+H					18661	338.341	1707.21	5.62166e+06	4.33063e+06	7.31562e+06	2.76359e+06	3.57076e+06	1.62275e+06	3.26154e+06	3.59755e+06	1.88701e+06	3.42127e+06
V1594	MLS001075495-01!	1.9375	0.95417	0.0082597	1.59655	MS1+MS2	0.581264	Integrated database	MLS001075495-01!			M+H					18833	340.16	195.891	676982	552656	488361	940223	1.27076e+06	1.11758e+06	1.17476e+06	1.19201e+06	1.17339e+06	1.1937e+06
V1655	Corticosterone	3.8662	1.9509	0.011557	1.5518	MS1+MS2	0.687654	KEGG database	Corticosterone	C21H30O4	50-22-6	M+H	HMDB0001547	C02140	6314	5753|5219	19419	347.221	757.564	18629.9	127492	148043	317159	343409	476723	355417	346086	372010	360630
V1678	Biapenem	0.44244	-1.1764	0.036565	1.43096	MS1+MS2	0.322184	KEGG database	Biapenem	C15H18N4O4S	120410-24-4	M+H		C11268		13445|7848120	19635	351.105	71.4948	795972	688015	723797	448651	460328	67842.9	351631	359740	389450	345883
V1682	(5Z,13E)-11α-Hydroxy-9,15-dioxoprost-13-enoate	2.5066	1.3257	0.033177	1.44598	MS1+MS2	0.639147	KEGG database	(5Z,13E)-11α-Hydroxy-9,15-dioxoprost-13-enoate	C20H30O5	26441-05-4	M+H	HMDB0003175	C04707	2309	5280719|7280	19675	351.214	755.418	21406.8	284850	294938	561474	459543	485941	357917	374618	374598	367006
V1686	(10)-Gingerol	2.8617	1.5169	0.02066	1.50184	MS1+MS2	0.411285	KEGG database	(10)-Gingerol	C21H34O4	23513-15-7|107257-18-1	M+H	HMDB0033616	C17496		5275726|96023842	19685	351.252	883.333	121651	351841	395505	666478	761986	1.05831e+06	436078	435015	440041	425025
V1711	Sultopride	0.30138	-1.7303	0.0042563	1.61175	MS1+MS2	0.627859	KEGG database	Sultopride	C17H26N2O4S	53583-79-2	M+H		C11708		13873|96025234	19869	354.158	69.3932	523205	439745	469036	68923.1	242483	120170	160222	340275	187998	203597
V1720	Methyl helianthenoate F glucoside	1.9406	0.95647	0.033718	1.46963	MS1+MS2	0.578255	Integrated database	Methyl helianthenoate F glucoside	C17H22O8		M+H					19947	355.142	241.434	342795	140788	221249	397916	444029	525818	575756	578270	614764	595633
V1723	Vincamine	3.4957	1.8056	0.035078	1.43463	MS1+MS2	0.660226	KEGG database	Vincamine	C21H26N2O3	1617-90-9	M+H		C09251		11442|96025360|5668	19975	355.211	559.546	74743	102970	98475.2	322512	195373	447577	269722	290264	288494	280954
V1732	(R,E)-S-2-acetamido-13-(methylamino)-13-oxotridec-3-enyl ethanethioate	2.9403	1.556	0.034734	1.44228	MS1+MS2	0.561749	Integrated database	(R,E)-S-2-acetamido-13-(methylamino)-13-oxotridec-3-enyl ethanethioate	C18H32N2O3S		M+H					20124	357.227	553.295	59065.3	250229	220327	376113	491966	689157	437115	569730	548642	556303
V1739	Matairesinol	0.64324	-0.63657	0.049726	1.38386	MS1+MS2	0.84174	KEGG database	Matairesinol	C20H22O6	580-72-3	M+H	HMDB0035698|HMDB0035789	C10682		119205|345761|12865	20242	359.148	323.623	667726	674053	472295	396511	454776	315597	331220	394778	379660	380935
V1747	Loxtidine	2.2434	1.1657	0.025029	1.4829	MS1+MS2	0.333139	KEGG database	Loxtidine	C19H29N5O2	76956-02-0	M+H		C11805		13969	20358	360.238	555.261	77724.7	218412	241209	331593	411480	462410	327289	442006	428693	433807
V1795	Amisulpride	0.65218	-0.61667	0.03041	1.46024	MS1+MS2	0.414118	Integrated database	Amisulpride		71675-85-9	M+H					21012	370.17	220.884	1.13141e+06	859329	837163	580977	678693	584616	567478	558452	597674	580087
V1854	N6-Succinyl adenosine	1.6226	0.69827	0.00013807	1.69932	MS1+MS2	0.608728	Standards database	N6-Succinyl adenosine	C14H17N5O8	4542-23-8	M+H	HMDB0000912				21874	384.114	84.6571	4.94574e+06	4.76928e+06	4.72813e+06	8.204e+06	7.56487e+06	7.66607e+06	8.92654e+06	8.54711e+06	9.11321e+06	8.73074e+06
V1870	()-N6-(2-Phenylisopropyl)adenosine	3.4728	1.7961	0.016071	1.57186	MS1+MS2	0.467218	Integrated database	()-N6-(2-Phenylisopropyl)adenosine			M+H					22032	386.18	216.185	422987	204109	228130	1.08151e+06	1.21309e+06	675398	511601	573985	570579	553391
V1877	5-chloro-3-[(E)-3,4-dihydroxy-3,5-dimethylhept-1-enyl]-7,8-dihydroxy-7-methyl-8,8a-dihydro-1H-isochromen-6-one	0.64409	-0.63467	0.00091392	1.66801	MS1+MS2	0.624997	Integrated database	5-chloro-3-[(E)-3,4-dihydroxy-3,5-dimethylhept-1-enyl]-7,8-dihydroxy-7-methyl-8,8a-dihydro-1H-isochromen-6-one	C19H27ClO6		M+H					22100	387.164	442.131	703612	761578	681502	452603	492277	437776	478014	533387	526305	518980
V1890	Secologanin	2.1876	1.1293	0.01153	1.55114	MS1+MS2	0.452917	KEGG database	Secologanin	C17H24O10	19351-63-4	M+H		C01852		4969|161276	22219	389.141	267.308	85604.7	127277	163896	234377	269176	320669	424889	414722	446060	431746
V1921	Difloxacin	1.7325	0.79285	0.0014947	1.65541	MS1+MS2	0.426756	KEGG database	Difloxacin	C21H19F2N3O3	98106-17-3	M+H		C11234		13413|96024525|56206|40473223	22831	400.145	229.357	395250	404957	381297	611564	733895	701492	398234	389447	429407	416953
V1947	7-[2-[(4aS,8aS)-4a-hydroxy-1,3,4,5,6,7,8,8a-octahydroisoquinolin-2-yl]-2-oxoethoxy]-6-chloro-4-methylchromen-2-one	0.49012	-1.0288	0.019955	1.50597	MS1+MS2	0.52556	Integrated database	7-[2-[(4aS,8aS)-4a-hydroxy-1,3,4,5,6,7,8,8a-octahydroisoquinolin-2-yl]-2-oxoethoxy]-6-chloro-4-methylchromen-2-one			M+H					23151	406.135	139.266	714696	495018	481077	294396	281358	252944	322923	312805	324417	366631
V1948	Cyclopentaneacetic acid, 2-[(2Z)-5-(hexopyranosyloxy)-2-penten-1-yl]-3-oxo-, (1R,2R)-	0.44408	-1.1711	0.007161	1.58399	MS1+MS2	0.673154	Integrated database	Cyclopentaneacetic acid, 2-[(2Z)-5-(hexopyranosyloxy)-2-penten-1-yl]-3-oxo-, (1R,2R)-	C18H28O9		M+NH4					23169	406.207	470.021	6.62508e+06	5.92527e+06	7.23355e+06	3.26261e+06	3.79111e+06	1.73188e+06	4.5382e+06	4.56534e+06	4.68546e+06	4.5791e+06
V1950	MLS001304092-01!	0.3601	-1.4735	0.0086864	1.57042	MS1+MS2	0.431286	Integrated database	MLS001304092-01!			M+H					23174	406.207	275.722	1.04956e+06	811501	916655	537423	211976	250848	183538	472595	202102	200193
V1972	Benzeneacetic acid, 4-hydroxy-, (3S,3aR,4S,9aS,9bR)-2,3,3a,4,5,7,9a,9b-octahydro-9-(hydroxymethyl)-3,6-dimethyl-2,7-dioxoazuleno[4,5-b]furan-4-yl ester	0.18118	-2.4645	0.00075878	1.68295	MS1+MS2	0.597277	Integrated database	Benzeneacetic acid, 4-hydroxy-, (3S,3aR,4S,9aS,9bR)-2,3,3a,4,5,7,9a,9b-octahydro-9-(hydroxymethyl)-3,6-dimethyl-2,7-dioxoazuleno[4,5-b]furan-4-yl ester	C23H24O7		M+H					23528	413.156	344.276	629361	805827	644971	81009	131786	164091	71080.3	114407	114926	104027
V1991	Salmeterol	3.0653	1.616	0.022167	1.49026	MS1+MS2	0.330486	Standards database	Salmeterol	C25H37NO4	89365-50-4	M+H	HMDB0015073	C07241			23723	416.286	127.936	19735.9	242536	229475	618223	424237	464908	361682	428387	414543	417692
V1995	5-hydroxy-6,7,8-trimethoxy-2-(3,4,5-trimethoxyphenyl)chromen-4-one	4.1365	2.0484	0.0036726	1.64838	MS1+MS2	0.626443	Integrated database	5-hydroxy-6,7,8-trimethoxy-2-(3,4,5-trimethoxyphenyl)chromen-4-one			M+H					23822	419.13	121.456	2.17482e+06	1.60277e+06	1.11591e+06	7.80842e+06	7.21209e+06	5.22138e+06	5.4601e+06	5.71038e+06	5.7694e+06	5.59675e+06
V2008	6-[(1E,3E,5E)-6-[(2R,3R,3aR,4R,5R,6aS)-3,4-dihydroxy-2,3,3a-trimethyl-2,4,5,6a-tetrahydrofuro[2,3-b]furan-5-yl]hexa-1,3,5-trienyl]-4-methoxy-5-methylpyran-2-one	0.25141	-1.9919	6.9955e-05	1.69481	MS1+MS2	0.581423	Integrated database	6-[(1E,3E,5E)-6-[(2R,3R,3aR,4R,5R,6aS)-3,4-dihydroxy-2,3,3a-trimethyl-2,4,5,6a-tetrahydrofuro[2,3-b]furan-5-yl]hexa-1,3,5-trienyl]-4-methoxy-5-methylpyran-2-one	C22H28O7		M+NH4					23996	422.216	575.34	497510	434671	449562	101634	121130	124626	199938	194317	205625	201071
V2029	4-[[[2-(4-butyl-7-methyl-2-oxochromen-5-yl)oxyacetyl]amino]methyl]cyclohexane-1-carboxylic acid	0.36957	-1.4361	0.027417	1.46611	MS1+MS2	0.661834	Integrated database	4-[[[2-(4-butyl-7-methyl-2-oxochromen-5-yl)oxyacetyl]amino]methyl]cyclohexane-1-carboxylic acid			M+H					24361	430.225	556.712	5.29614e+06	5.74752e+06	3.8906e+06	2.3053e+06	2.81691e+06	397074	2.41226e+06	2.59151e+06	2.62041e+06	2.54366e+06
V2047	(2S)-2-[[2-[(4-methyl-6-oxo-7,8,9,10-tetrahydrobenzo[c]chromen-3-yl)oxy]acetyl]amino]-3-phenylpropanoic acid	1.9484	0.96232	0.0037293	1.62272	MS1+MS2	0.418945	Integrated database	(2S)-2-[[2-[(4-methyl-6-oxo-7,8,9,10-tetrahydrobenzo[c]chromen-3-yl)oxy]acetyl]amino]-3-phenylpropanoic acid			M+H					24644	436.181	77.6542	1.03622e+07	1.19026e+07	7.97895e+06	2.04988e+07	1.74838e+07	2.09451e+07	2.07628e+07	2.05144e+07	2.22424e+07	1.9784e+07
V2049	1,3,6-trihydroxy-5-methoxy-2-[(2S,3R,4R,5S,6R)-3,4,5-trihydroxy-6-(hydroxymethyl)oxan-2-yl]xanthen-9-one	1.9186	0.94004	0.046311	1.39374	MS1+MS2	0.511792	Integrated database	1,3,6-trihydroxy-5-methoxy-2-[(2S,3R,4R,5S,6R)-3,4,5-trihydroxy-6-(hydroxymethyl)oxan-2-yl]xanthen-9-one	C20H20O11		M+H					24666	437.101	470.528	199173	244318	193026	304173	385810	531225	199032	194691	211121	204434
V2064	(-)-Epicatechin 3-O-gallate	0.47607	-1.0708	0.048131	1.39008	MS1+MS2	0.706751	Integrated database	(-)-Epicatechin 3-O-gallate	C22H18O10	1257-08-5	M+H	HMDB0037944			107905	24936	443.094	294.724	1.72224e+06	1.44398e+06	871214	631608	639407	651092	772079	783211	850918	823581
V2104	MLS001142777-01!	2.6547	1.4086	0.0095561	1.56747	MS1+MS2	0.573934	Integrated database	MLS001142777-01!			M+H					25635	461.217	95.6779	260832	170543	227465	483393	539651	725985	561830	557990	718919	527983
V2110	MLS001160037-01!	0.41376	-1.2731	0.036057	1.45463	MS1+MS2	0.594178	Integrated database	MLS001160037-01!			M+H					25716	463.228	120.665	441724	692657	714070	337286	325968	101569	576343	580492	599863	488854
V2149	Pranlukast	2.154	1.107	0.021019	1.51062	MS1+MS2	0.484144	Integrated database	Pranlukast		103177-37-3	M+H					26426	482.192	636.938	667805	616338	497288	1.58931e+06	970276	1.27753e+06	873969	909446	930309	928316
V2192	4-Deoxyphysalolactone	0.63332	-0.65899	0.004569	1.63384	MS1+MS2	0.525995	Integrated database	4-Deoxyphysalolactone	C28H39ClO7	78286-00-7	M+H	HMDB0034346				27723	523.251	662.628	809255	860899	878253	438252	578323	597384	518102	501325	531491	524736
V2208	PC 18:1	2.0507	1.0361	0.001081	1.66115	MS1+MS2	0.608708	Integrated database	PC 18:1	C26H50NO8P		M+H					28097	536.334	739.847	590378	508820	607599	1.05903e+06	1.16068e+06	1.28038e+06	529713	609857	595530	594857
V2248	Cepharanthine	0.40637	-1.2991	0.0010434	1.67981	MS1+MS2	0.620319	Integrated database	Cepharanthine			M+H					29506	607.29	1182.99	1.17514e+07	1.19646e+07	1.37895e+07	4.12438e+06	4.97644e+06	6.14018e+06	3.53504e+06	3.44322e+06	4.22523e+06	4.11825e+06
